# Supplementary material for: Detecting topological variations of DNA at single-molecule level
Source: Nat Commun. 2019 Jan 2;10:3. doi: 10.1038/s41467-018-07924-1 (PMC6315031; doi:10.1038/s41467-018-07924-1)
Supplement: Supplementary file 4 — Supplementary Software 1 [file 41467_2018_7924_MOESM4_ESM.zip]

Archive with 4 entries (4 files):
- source codes/data_preprocess.m
- source codes/fit_GMM.m
- source codes/hht_analysis.m
- source codes/spectrum_analysis.m
