# Supplementary material for: Detecting topological variations of DNA at single-molecule level
Source: Nat Commun. 2019 Jan 2;10:3. doi: 10.1038/s41467-018-07924-1 (PMC6315031; doi:10.1038/s41467-018-07924-1)
Supplement: Supplementary file 4 — Supplementary Software 1 [file 41467_2018_7924_MOESM4_ESM.zip › source codes/data_preprocess.m]

function data_preprocess(filePath)
%Preprocess original data to noise samples of 3 different levels.
%Usage: data_preprocess()
close all;

if nargin == 0
    load 100mv_2.mat;
else
    load(filePath);
end

%%
%manually setting the intervals of each event
Event0DividingLine = [150,450;950,1250;1627,2069;2495,2742;2954,3202;3910,4283;4284,4550;5002,5410;5420,5794];
%Event0DividingLine = [169,1229];
EventDividingLine = [];
EventDividingLine(1,:) = [2109,2244,2348,2444];
EventDividingLine(2,:) = [9904,10150,10400,10650];
EventDividingLine(3,:) = [13190,13490,14030,14250];
EventDividingLine(4,:) = [16180,16520,16700,17310];
EventDividingLine(5,:) = [18340,18460,18770,18850];
EventDividingLine(6,:) = [27030,27130,27310,27420];
EventDividingLine(7,:) = [28750,28840,29270,29330];
EventDividingLine(8,:) = [35130,35490,35780,35950];
%EventDividingLine(9,:) = [43740,43840,43900,43940];
EventDividingLine(9,:) = [58130,58180,58350,58460];
%EventDividingLine(11,:) = [60450,60500,60550,60610];
%%
%store signals
Noise0Stat = [];
Noise1Stat = [];
Noise2Stat = [];
Noise0Total = [];
Noise1Total = [];
Noise2Total = [];

for i = 1:size(Event0DividingLine,1)
    data = ConcatenatedEvents(Event0DividingLine(i,1):Event0DividingLine(i,2));
    Noise0Stat(i).Mean = mean(data);
    Noise0Stat(i).Std = std(data);
    Noise0Stat(i).Data = data - mean(data);
    Noise0Stat(i).OriData = data;
    Noise0Total = [Noise0Total;Noise0Stat(i).Data];
end

for i = 1:size(EventDividingLine,1)
    data2 = ConcatenatedEvents(EventDividingLine(i,1):EventDividingLine(i,2));
    Noise2Stat((i-1)*2+1).Mean = mean(data2);
    Noise2Stat((i-1)*2+1).Std = std(data2);
    Noise2Stat((i-1)*2+1).Data = data2 - mean(data2);
    Noise2Stat((i-1)*2+1).OriData = data2;
    Noise2Total = [Noise2Total;Noise2Stat((i-1)*2+1).Data];
    
    data1 = ConcatenatedEvents(EventDividingLine(i,2):EventDividingLine(i,3));
    Noise1Stat(i).Mean = mean(data1);
    Noise1Stat(i).Std = std(data1);
    Noise1Stat(i).Data = data1 - mean(data1);
    Noise1Stat(i).OriData = data1;
    Noise1Total = [Noise1Total;Noise1Stat(i).Data];
    
    data2 = ConcatenatedEvents(EventDividingLine(i,3):EventDividingLine(i,4));
    Noise2Stat(2*i).Mean = mean(data2);
    Noise2Stat(2*i).Std = std(data2);
    Noise2Stat(2*i).Data = data2 - mean(data2);
    Noise2Stat(2*i).OriData = data2;
    Noise2Total = [Noise2Total;Noise2Stat(2*i).Data];
end
save('NoiseData.mat','Noise1Stat','Noise2Stat','Noise1Total','Noise2Total','Noise0Total','Noise0Stat');

%%
%plot the histogram of one sample
figure;
hist(Noise1Stat(1).Data,50);
%img_name = ['level_1_hist.jpg'];
set(gca,'fontsize',20);
title('Level 1 Noise histogram');
xlabel('Value');
ylabel('Number');
%saveas(gcf,img_name);

figure;
hist(Noise2Stat(1).Data,50);
%img_name = ['level_2_hist.jpg'];
set(gca,'fontsize',20);
title('Level 2 Noise histogram');
xlabel('Value');
ylabel('Number');
%saveas(gcf,img_name);

figure;
hist(Noise0Stat(1).Data,50);
%img_name = ['level_0_hist.jpg'];
set(gca,'fontsize',20);
title('Level 0 Noise histogram');
xlabel('Value');
ylabel('Number');
%saveas(gcf,img_name);


%%
% noise2stat = {};
% noise1stat = {};
% for i = 1:length(dividing_pattern212)
%     data2 = ConcatenatedEvents(dividing_pattern212{i}(1)+10: dividing_pattern212{i}(2)-10);
%     data2 = [data2;ConcatenatedEvents(dividing_pattern212{i}(3)+10: dividing_pattern212{i}(4)-10)];
%     data1 = ConcatenatedEvents(dividing_pattern212{i}(2)+10: dividing_pattern212{i}(3)-10);
%     noise2stat{i,1} = mean(data2);
%     noise2stat{i,2} = std(data2);
%     noise2stat{i,3} = data2 - mean(data2);
%     noise1stat{i,1} = mean(data1);
%     noise1stat{i,2} = std(data1);
%     noise1stat{i,3} = data1 - mean(data1);
% end
% 
% for i = 1:length(dividing_pattern21)
%     index = i + length(dividing_pattern212);
%     data2 = ConcatenatedEvents(dividing_pattern21{i}(1)+10: dividing_pattern21{i}(2)-10);
%     data1 = ConcatenatedEvents(dividing_pattern21{i}(2)+10: dividing_pattern21{i}(3)-10);
%     noise2stat{index,1} = mean(data2);
%     noise2stat{index,2} = std(data2);
%     noise2stat{index,3} = data2 - mean(data2);
%     noise1stat{index,1} = mean(data1);
%     noise1stat{index,2} = std(data1);
%     noise1stat{index,3} = data1 - mean(data1);
% end

% for i = 1:length(Noise1Stat)
%     hist(Noise1Stat(i).Data,100);
%     img_name = ['figs/empirical hists/noise1_event_',num2str(i),'.jpg'];
%     title(['Level 1 Noise, Event ',num2str(i)]);
%     xlabel('value');
%     ylabel('number counted');
%     saveas(gcf,img_name);
% end
% for i = 1:length(Noise2Stat)
%     hist(Noise2Stat(i).Data,100);
%     img_name = ['figs/empirical hists/noise2_event_',num2str(i),'.jpg'];
%     title(['Level 2 Noise, Event ',num2str(i)]);
%     xlabel('value');
%     ylabel('number counted');
%     saveas(gcf,img_name);
% end
