# Supplementary material for: Detecting topological variations of DNA at single-molecule level
Source: Nat Commun. 2019 Jan 2;10:3. doi: 10.1038/s41467-018-07924-1 (PMC6315031; doi:10.1038/s41467-018-07924-1)
Supplement: Supplementary file 4 — Supplementary Software 1 [file 41467_2018_7924_MOESM4_ESM.zip › source codes/fit_GMM.m]

function fit_GMM(filePath)
%Use Gaussian Mixture Model to fit noise signals.
%Usage: fit_GMM()
close all;

if nargin == 0
    load NoiseData_GMM.mat;
else
    load(filePath);
end

para_num = 4;

for i = 1:length(Noise0Stat)
    data = Noise0Stat(i).Data;
    GMModel = fitgmdist(data,para_num,'Options',statset('Display','final','MaxIter',1500));
    Noise0Stat(i).Model = GMModel;
end

for i = 1:length(Noise1Stat)
    data = Noise1Stat(i).Data;
    GMModel = fitgmdist(data,para_num,'Options',statset('Display','final','MaxIter',1500));
    Noise1Stat(i).Model = GMModel;
end

for i = 1:length(Noise2Stat)
    data = Noise2Stat(i).Data;
    GMModel = fitgmdist(data,para_num,'Options',statset('Display','final','MaxIter',1500));
    Noise2Stat(i).Model = GMModel;
end

%%
%fitting noise 1
mu = []; sigma = []; p = [];
X = [-0.2:0.001:0.2]';
for i = 1:length(Noise1Stat)
    mu = [mu;Noise1Stat(i).Model.mu];
    sigma(1,1,(i-1)*para_num+1:i*para_num) = Noise1Stat(i).Model.Sigma;
    p = [p,Noise1Stat(i).Model.ComponentProportion];
    %pdf_value = pdf(Noise1Stat(i).Model,X);
    %plot(X,pdf_value,'b');
    %title(['estimated pdf for level 1 noise, event ',num2str(i)]);
    %img_name = ['figs/estimated pdf/GMM_',num2str(para_num),'/noise1_event_',num2str(i),'.jpg'];
    %saveas(gcf,img_name);
end
noise1dist_total = gmdistribution(mu,sigma,p);
%%
%fitting noise 2
mu = []; sigma = []; p = [];
for i = 1:length(Noise2Stat)    
    mu = [mu;Noise2Stat(i).Model.mu];
    sigma(1,1,(i-1)*para_num+1:i*para_num) = Noise2Stat(i).Model.Sigma;
    p = [p,Noise2Stat(i).Model.ComponentProportion];
    %pdf_value = pdf(Noise2Stat(i).Model,X);
    %plot(X,pdf_value,'r');
    %title(['estimated pdf for level 2 noise, event ',num2str(i)]);
    %img_name = ['figs/estimated pdf/GMM_',num2str(para_num),'/noise2_event_',num2str(i),'.jpg'];
    %saveas(gcf,img_name);
end
noise2dist_total = gmdistribution(mu,sigma,p);
% title('pdfs of different events. noise1-blue, noise2-red');
% hold off;
%%
%fitting noise 0
mu = []; sigma = []; p = [];
for i = 1:length(Noise0Stat)    
    mu = [mu;Noise0Stat(i).Model.mu];
    sigma(1,1,(i-1)*para_num+1:i*para_num) = Noise0Stat(i).Model.Sigma;
    p = [p,Noise0Stat(i).Model.ComponentProportion];
end
noise0dist_total = gmdistribution(mu,sigma,p);

%%
%plotting their GMM distribution out
figure;
hold on;
noise1_y = pdf(noise1dist_total,X);
noise2_y = pdf(noise2dist_total,X);
noise0_y = pdf(noise0dist_total,X);
h = plot(X,noise1_y,'b',X,noise2_y,'r',X,noise0_y,'k');
grid on;
legend('Level 1 noise','Level 2 noise','Level 0 noise');
title('Overall pdf');
hh = findobj('tag','legend');
set(hh,'fontsize',20);
set(h,'linewidth',2.0);
img_name = ['figs/estimated pdf/GMM_',num2str(para_num),'/overall_pdf_new.jpg'];
%saveas(gcf,img_name);

figure;
hold on;
noise1_y = cdf(noise1dist_total,X);
noise2_y = cdf(noise2dist_total,X);
noise0_y = cdf(noise0dist_total,X);
h = plot(X,noise1_y,'b',X,noise2_y,'r',X,noise0_y,'k');
set(h,'linewidth',2.0);
grid on;
%h = cdfplot(Noise1Total);
%set(h,'Color','b','Marker','o');
%h = cdfplot(Noise2Total);
%set(h,'Color','r','Marker','o');
%h = cdfplot(Noise0Total);
%set(h,'Color','k','Marker','o');
legend('Level 1 noise','Level 2 noise','Level 0 noise');
title('Overall cdf');
hh = findobj('tag','legend');
set(hh,'fontsize',20);
img_name = ['figs/estimated pdf/GMM_',num2str(para_num),'/overall_cdf_new.jpg'];
%saveas(gcf,img_name);

%%
%save the data
save('NoiseGMModel.mat','para_num','noise1dist_total','noise2dist_total','noise0dist_total');
