# Supplementary material for: Detecting topological variations of DNA at single-molecule level
Source: Nat Commun. 2019 Jan 2;10:3. doi: 10.1038/s41467-018-07924-1 (PMC6315031; doi:10.1038/s41467-018-07924-1)
Supplement: Supplementary file 4 — Supplementary Software 1 [file 41467_2018_7924_MOESM4_ESM.zip › source codes/hht_analysis.m]

function hht_analysis(filePath)
%Do Hilbert-Huang Transform (HHT) on noise signals.
%Usage: hht_analysis()
%This function only works for MATLAB 2018a or higher.
close all;

if nargin == 0
    load NoiseData_HHT.mat;
else
    load(filePath);
end

fs = 100000;
%total_event = 40;

%%
%Do empirical mode decomposition
%emd(Noise0Stat(1).Data,'Interpolation','pchip');
%emd(Noise1Stat(3).Data,'Interpolation','pchip');
emd(Noise2Stat(3).Data,'Interpolation','pchip');

%%
%plot
hs_spec_prob_0 = zeros(2,total_event);
hs_spec_prob_1 = zeros(2,total_event);
hs_spec_prob_2 = zeros(2,total_event);

range = 1:20;
for i = 1:total_event
    [imf,~,~] = emd(Noise0Stat(i).Data,'Interpolation','pchip','Display',0);
    hs_0 = hht(imf,fs); hs_0 = full(hs_0); hs_0 = hs_0(range,:);
    size_0 = size(hs_0,1)*size(hs_0,2);

    [imf,~,~] = emd(Noise1Stat(i).Data,'Interpolation','pchip','Display',0);
    hs_1 = hht(imf,fs); hs_1 = full(hs_1); hs_1 = hs_1(range,:);
    size_1 = size(hs_1,1)*size(hs_1,2);

    [imf,~,~] = emd(Noise2Stat(i).Data,'Interpolation','pchip','Display',0);
    hs_2 = hht(imf,fs); hs_2 = full(hs_2); hs_2 = hs_2(range,:);
    size_2 = size(hs_2,1)*size(hs_2,2);

    hs_0_nz = find(hs_0 > 0);
    hs_spec_prob_0(1,i) = length(hs_0_nz) / size_0;
    hs_spec_prob_0(2,i) = mean(hs_0(hs_0_nz));
    
    hs_1_nz = find(hs_1 > 0);
    hs_spec_prob_1(1,i) = length(hs_1_nz) / size_1;
    hs_spec_prob_1(2,i) = mean(hs_1(hs_1_nz));
    
    hs_2_nz = find(hs_2 > 0);
    hs_spec_prob_2(1,i) = length(hs_2_nz) / size_2;
    hs_spec_prob_2(2,i) = mean(hs_2(hs_2_nz));
    
    disp(num2str(i));
end

figure;
plot(hs_spec_prob_0(1,:),hs_spec_prob_0(2,:),'k.',hs_spec_prob_1(1,:),hs_spec_prob_1(2,:),'b.',hs_spec_prob_2(1,:),hs_spec_prob_2(2,:),'r.');
legend('Level 0','Level 1','Level 2');
title('Frequency: 0-10k');
xlabel('probability');
ylabel('average energy');

range = 21:40;
for i = 1:total_event
    [imf,~,~] = emd(Noise0Stat(i).Data,'Interpolation','pchip','Display',0);
    hs_0 = hht(imf,fs); hs_0 = full(hs_0); hs_0 = hs_0(range,:);
    size_0 = size(hs_0,1)*size(hs_0,2);

    [imf,~,~] = emd(Noise1Stat(i).Data,'Interpolation','pchip','Display',0);
    hs_1 = hht(imf,fs); hs_1 = full(hs_1); hs_1 = hs_1(range,:);
    size_1 = size(hs_1,1)*size(hs_1,2);

    [imf,~,~] = emd(Noise2Stat(i).Data,'Interpolation','pchip','Display',0);
    hs_2 = hht(imf,fs); hs_2 = full(hs_2); hs_2 = hs_2(range,:);
    size_2 = size(hs_2,1)*size(hs_2,2);

    hs_0_nz = find(hs_0 > 0);
    hs_spec_prob_0(1,i) = length(hs_0_nz) / size_0;
    hs_spec_prob_0(2,i) = mean(hs_0(hs_0_nz));
    
    hs_1_nz = find(hs_1 > 0);
    hs_spec_prob_1(1,i) = length(hs_1_nz) / size_1;
    hs_spec_prob_1(2,i) = mean(hs_1(hs_1_nz));
    
    hs_2_nz = find(hs_2 > 0);
    hs_spec_prob_2(1,i) = length(hs_2_nz) / size_2;
    hs_spec_prob_2(2,i) = mean(hs_2(hs_2_nz));
    
    disp(num2str(i));
end

figure;
plot(hs_spec_prob_0(1,:),hs_spec_prob_0(2,:),'k.',hs_spec_prob_1(1,:),hs_spec_prob_1(2,:),'b.',hs_spec_prob_2(1,:),hs_spec_prob_2(2,:),'r.');
legend('Level 0','Level 1','Level 2');
title('Frequency: 10k-20k');
xlabel('probability');
ylabel('average energy');

range = 41:60;
for i = 1:total_event
    [imf,~,~] = emd(Noise0Stat(i).Data,'Interpolation','pchip','Display',0);
    hs_0 = hht(imf,fs); hs_0 = full(hs_0); hs_0 = hs_0(range,:);
    size_0 = size(hs_0,1)*size(hs_0,2);

    [imf,~,~] = emd(Noise1Stat(i).Data,'Interpolation','pchip','Display',0);
    hs_1 = hht(imf,fs); hs_1 = full(hs_1); hs_1 = hs_1(range,:);
    size_1 = size(hs_1,1)*size(hs_1,2);

    [imf,~,~] = emd(Noise2Stat(i).Data,'Interpolation','pchip','Display',0);
    hs_2 = hht(imf,fs); hs_2 = full(hs_2); hs_2 = hs_2(range,:);
    size_2 = size(hs_2,1)*size(hs_2,2);

    hs_0_nz = find(hs_0 > 0);
    hs_spec_prob_0(1,i) = length(hs_0_nz) / size_0;
    hs_spec_prob_0(2,i) = mean(hs_0(hs_0_nz));
    
    hs_1_nz = find(hs_1 > 0);
    hs_spec_prob_1(1,i) = length(hs_1_nz) / size_1;
    hs_spec_prob_1(2,i) = mean(hs_1(hs_1_nz));
    
    hs_2_nz = find(hs_2 > 0);
    hs_spec_prob_2(1,i) = length(hs_2_nz) / size_2;
    hs_spec_prob_2(2,i) = mean(hs_2(hs_2_nz));
    
    disp(num2str(i));
end

figure;
plot(hs_spec_prob_0(1,:),hs_spec_prob_0(2,:),'k.',hs_spec_prob_1(1,:),hs_spec_prob_1(2,:),'b.',hs_spec_prob_2(1,:),hs_spec_prob_2(2,:),'r.');
legend('Level 0','Level 1','Level 2');
title('Frequency: 20k-30k');
xlabel('probability');
ylabel('average energy');

range = 61:80;
for i = 1:total_event
    [imf,~,~] = emd(Noise0Stat(i).Data,'Interpolation','pchip','Display',0);
    hs_0 = hht(imf,fs); hs_0 = full(hs_0); hs_0 = hs_0(range,:);
    size_0 = size(hs_0,1)*size(hs_0,2);

    [imf,~,~] = emd(Noise1Stat(i).Data,'Interpolation','pchip','Display',0);
    hs_1 = hht(imf,fs); hs_1 = full(hs_1); hs_1 = hs_1(range,:);
    size_1 = size(hs_1,1)*size(hs_1,2);

    [imf,~,~] = emd(Noise2Stat(i).Data,'Interpolation','pchip','Display',0);
    hs_2 = hht(imf,fs); hs_2 = full(hs_2); hs_2 = hs_2(range,:);
    size_2 = size(hs_2,1)*size(hs_2,2);

    hs_0_nz = find(hs_0 > 0);
    hs_spec_prob_0(1,i) = length(hs_0_nz) / size_0;
    hs_spec_prob_0(2,i) = mean(hs_0(hs_0_nz));
    
    hs_1_nz = find(hs_1 > 0);
    hs_spec_prob_1(1,i) = length(hs_1_nz) / size_1;
    hs_spec_prob_1(2,i) = mean(hs_1(hs_1_nz));
    
    hs_2_nz = find(hs_2 > 0);
    hs_spec_prob_2(1,i) = length(hs_2_nz) / size_2;
    hs_spec_prob_2(2,i) = mean(hs_2(hs_2_nz));
    
    disp(num2str(i));
end

figure;
plot(hs_spec_prob_0(1,:),hs_spec_prob_0(2,:),'k.',hs_spec_prob_1(1,:),hs_spec_prob_1(2,:),'b.',hs_spec_prob_2(1,:),hs_spec_prob_2(2,:),'r.');
legend('Level 0','Level 1','Level 2');
title('Frequency: 30k-40k');
xlabel('probability');
ylabel('average energy');

range = 81:100;
for i = 1:total_event
    [imf,~,~] = emd(Noise0Stat(i).Data,'Interpolation','pchip','Display',0);
    hs_0 = hht(imf,fs); hs_0 = full(hs_0); hs_0 = hs_0(range,:);
    size_0 = size(hs_0,1)*size(hs_0,2);

    [imf,~,~] = emd(Noise1Stat(i).Data,'Interpolation','pchip','Display',0);
    hs_1 = hht(imf,fs); hs_1 = full(hs_1); hs_1 = hs_1(range,:);
    size_1 = size(hs_1,1)*size(hs_1,2);

    [imf,~,~] = emd(Noise2Stat(i).Data,'Interpolation','pchip','Display',0);
    hs_2 = hht(imf,fs); hs_2 = full(hs_2); hs_2 = hs_2(range,:);
    size_2 = size(hs_2,1)*size(hs_2,2);

    hs_0_nz = find(hs_0 > 0);
    hs_spec_prob_0(1,i) = length(hs_0_nz) / size_0;
    hs_spec_prob_0(2,i) = mean(hs_0(hs_0_nz));
    
    hs_1_nz = find(hs_1 > 0);
    hs_spec_prob_1(1,i) = length(hs_1_nz) / size_1;
    hs_spec_prob_1(2,i) = mean(hs_1(hs_1_nz));
    
    hs_2_nz = find(hs_2 > 0);
    hs_spec_prob_2(1,i) = length(hs_2_nz) / size_2;
    hs_spec_prob_2(2,i) = mean(hs_2(hs_2_nz));
    
    disp(num2str(i));
end

figure;
plot(hs_spec_prob_0(1,:),hs_spec_prob_0(2,:),'k.',hs_spec_prob_1(1,:),hs_spec_prob_1(2,:),'b.',hs_spec_prob_2(1,:),hs_spec_prob_2(2,:),'r.');
legend('Level 0','Level 1','Level 2');
title('Frequency: 40k-50k');
xlabel('probability');
ylabel('average energy');
