# Supplementary material for: Detecting topological variations of DNA at single-molecule level
Source: Nat Commun. 2019 Jan 2;10:3. doi: 10.1038/s41467-018-07924-1 (PMC6315031; doi:10.1038/s41467-018-07924-1)
Supplement: Supplementary file 4 — Supplementary Software 1 [file 41467_2018_7924_MOESM4_ESM.zip › source codes/spectrum_analysis.m]

function spectrum_analysis(filePath)
%Do spectrum analysis (PSD) on noise signals.
%Usage: spectrum_analysis()
close all;

if nargin == 0
    load NoiseData_Spectrum.mat;
else
    load(filePath);
end

na = 32;

Fs = 100000;
x = Noise1Total;
nx = max(size(x));
%w = hanning(floor(nx/na));
w = blackmanharris(floor(nx/na));
[PSD_1,fp_1] = pwelch(x,w,0,[],Fs);
h = loglog(fp_1(1:end-1),PSD_1(1:end-1));
set(h,'linewidth',2.0);
set(gca,'fontsize',20);
grid on;
fbin = fp_1(2)-fp_1(1);
CG = sum(w)/(nx/na);
NG = sum(w.^2)/(nx/na);
PSD_1 = PSD_1.*NG.*fbin./CG^2;

%%
hold on;
x = Noise2Total; 
nx = max(size(x));
%w = hanning(floor(nx/na));
w = blackmanharris(floor(nx/na));
[PSD_2,fp_2] = pwelch(x,w,0,[],Fs);
h = loglog(fp_2(1:end-1),PSD_2(1:end-1));
set(h,'linewidth',2.0);
fbin = fp_2(2)-fp_2(1);
CG = sum(w)/(nx/na);
NG = sum(w.^2)/(nx/na);
PSD_2 = PSD_2.*NG.*fbin./CG^2;

%%
x = Noise0Total;
nx = max(size(x));
%w = hanning(floor(nx/na));
w = blackmanharris(floor(nx/na));
[PSD_0,fp_0] = pwelch(x,w,0,[],Fs);
h = loglog(fp_0(1:end-1),PSD_0(1:end-1));
set(h,'linewidth',2.0);
fbin = fp_0(2)-fp_0(1);
CG = sum(w)/(nx/na);
NG = sum(w.^2)/(nx/na);
PSD_0 = PSD_0.*NG.*fbin./CG^2;
% set(gca,'fontsize',20);
% grid on;
title('Spectra of Level 0,1 and 2 Noise');
xlabel('Frequency [Hz]');
ylabel('PSD [nA^2/Hz]');
legend('Level 1 noise','Level 2 noise','Level 0 noise');
