# Supplementary material for: Detecting topological variations of DNA at single-molecule level
Source: Nat Commun. 2019 Jan 2;10:3. doi: 10.1038/s41467-018-07924-1 (PMC6315031; doi:10.1038/s41467-018-07924-1)
Supplement: Supplementary file 5 — Source Data [file 41467_2018_7924_MOESM5_ESM.zip]

Archive with 8 entries (8 files):
- source data/Fig1_AFM data.spm
- source data/Fig2_events.mat
- source data/Fig3_NoiseData.mat
- source data/Fig3_NoiseData_GMM.mat
- source data/Fig3_NoiseData_Spectrum.mat
- source data/Fig3_NoiseGMModel.mat
- source data/Fig4_part1.mat
- source data/Fig4_part2.mat
